# Supplementary material for: Protein localization and potential function of lipocalin in Reticulitermes speratus queens
Source: PLoS One. 2024 Oct 7;19(10):e0311836. doi: 10.1371/journal.pone.0311836 (PMC11458055; doi:10.1371/journal.pone.0311836)
Supplement: S1 Table — (XLSX) [file pone.0311836.s001.xlsx]

## Sheet: Caption
S1_table. RT-qPCR data for Figs 1 and 2.
The Data represent relative expression levels calculated from the standard curve in RS008881.

## Sheet: Fig. 1
A. Head
Reproductive		Worker		Soldier
Male	Female	Male	Female	Male	Female
0.000892882	0.0166892	0.0140762	0.0141958	0.00783985	0.00853056
0.00274039	0.00668902	0.00349738	0.0046513	0.00111882	0.00576555
0.00409537	0.00667849	0.0074308	0.0204541	0.00574221	0.0273692
B. Thorax/Abdomen
Reproductive		Worker		Soldier
Male	Female	Male	Female	Male	Female
0.00372592	0.644719	0.00259911	0.000718231	0	0.00073138
0.000692308	0.648447	0.00135836	0.000930534	0.000794205	0.00217569
0.00461759	0.886473	0.0012609	0.000976878	0.00262204	0.000539646

## Sheet: Fig. 2
A.
Nymphs		Alates	Primary queens
with non-swollen wing buds	with developed wing buds
0.00160227	1.74417	3.48095	11.2002
0.00117083	3.72474	6.14137	8.88304
0.000996283	2.99273	2.20364	3.18104
0.000705798		3.10124	32.1322
0.00023678		4.82521
B.
Nymphs	Secondary queens
	after the molt	mature colony
0.00148675	1.30527	0.267815
0.382058	0.835846	2.36978
0.456075	1.06594	2.22036
0.00105901	1.13011	1.27337
	0.859889	2.33192
	0.566663	1.39069
